# Supplementary material for: Stable potassium isotopes (41K/39K) track transcellular and paracellular potassium transport in biological systems
Source: Front Physiol. 2022 Oct 26;13:1016242. doi: 10.3389/fphys.2022.1016242 (PMC9644202; doi:10.3389/fphys.2022.1016242)
Supplement: Supplementary file 1 [file Table1.xlsx]

## Sheet: C. Reinardtii
Sample ID	d41Kmedium	2S.E.	N	K (pg/cell)*	Notes
TP Medium	0	0.1	3		Tris Phosphate (TP) growth medium
Wild Type 1	-1.14	0.06	3	0.258	wild type
Wild Type 2	-1.1	0.14	3	0.278	wild type
Cre50 mutant	-1.24	0.18	3	0.21	mitrochondrial Mg transport mutant (Li et al., 2019)
					*Error estimates are ~10% for measured [] and ratios and based on replicate measurements of an external standard

## Sheet: Teleosts
Sample ID	Salinity Tolerance	Source	[K] in mM*	K/Na (g/g)*	d41K_seawater	2s/2.S.E.	n	Notes
Oncorhynchus kisutch_1	Euryhaline	Nassau Seafood, Princeton, NJ	85.27	2.4955	0.27	0.17	1	[K] = 85-105 mM from USDA FoodData Central
Oncorhynchus kisutch_2	Euryhaline	Fulton Fish Market, NY, NY	83.78	1.86875	0.63	0.11	2	[K] = 85-105 mM from USDA FoodData Central
Oncorhynchus kisutch_3	Euryhaline	Fulton Fish Market, NY, NY	86.65	2.01825	0.93	0.17	1	[K] = 85-105 mM from USDA FoodData Central
Oncorhynchus tshawytscha_1	Euryhaline	Nassau Seafood, Princeton, NJ	78.78	3.7605	-0.1	0.17	1	[K] = 85-105 mM from USDA FoodData Central
Oncorhynchus tshawytscha_2	Euryhaline	Fulton Fish Market, NY, NY	73.76	2.44375	0.2	0.17	1	[K] = 85-105 mM from USDA FoodData Central
Oncorhynchus tshawytscha_3	Euryhaline	Nassau Seafood, Princeton, NJ			0.17	0.17	1	[K] = 85-105 mM from USDA FoodData Central
Oncorhynchus nerka_1	Euryhaline	Trader Joe's, Princeton, NJ	88.71	2.4955	0.22	0.17	1	[K] = 85-105 mM from USDA FoodData Central
Oncorhynchus nerka_2	Euryhaline	Fulton Fish Market, NY, NY	98.75	1.86875	0.25	0.17	1	[K] = 85-105 mM from USDA FoodData Central
Oncorhynchus nerka_3	Euryhaline	Fulton Fish Market, NY, NY	105.85	2.01825	0.2	0.13	2	[K] = 85-105 mM from USDA FoodData Central
Oncorhynchus nerka_4	Euryhaline	Fulton Fish Market, NY, NY	110.57	3.7605	0.12	0.17	1	[K] = 85-105 mM from USDA FoodData Central
Gadus morhua_1	Stenohaline	NOAA Cruise ID201504	92.07	2.4955	-0.64	0.05	4	[K] = 103 mM from USDA FoodData Central
Gadus morhua_2	Stenohaline	NOAA Cruise ID201504	100.49	1.86875	-0.47	0.05	3	[K] = 103 mM from USDA FoodData Central
Gadus morhua_3	Stenohaline	Fulton Fish Market, NY, NY	101.9	2.01825	-0.54	0.06	2	[K] = 103 mM from USDA FoodData Central
Gadus morhua_4	Stenohaline	Fulton Fish Market, NY, NY	104.76	3.7605	-0.68	0.04	2	[K] = 103 mM from USDA FoodData Central
Peprilus striacanthus_1	Stenohaline	NOAA Cruise ID201504	128.43	2.4955	-0.72	0.04	2	[K] = 94 mM from USDA FoodData Central
Peprilus striacanthus_2	Stenohaline	NOAA Cruise ID201504	152.3	1.86875	-0.48	0.16	2	[K] = 94 mM from USDA FoodData Central
Peprilus striacanthus_3	Stenohaline	NOAA Cruise ID201504	123.95	2.01825	-0.7	0.17	1	[K] = 94 mM from USDA FoodData Central
Peprilus striacanthus_4	Stenohaline	NOAA Cruise ID201504	112.38	3.7605	-0.33	0.17	1	[K] = 94 mM from USDA FoodData Central
Xiphias gladius_1	Stenohaline	Trader Joe's, Princeton, NJ	98.58	2.4955	-0.58	0.17	1	[K] = 80-120 mM from USDA FoodData Central
Xiphias gladius_2	Stenohaline	Trader Joe's, Princeton, NJ	103.87	1.86875	-0.32	0.04	2	[K] = 80-120 mM from USDA FoodData Central
Xiphias gladius_3	Stenohaline	Fulton Fish Market, NY, NY	109.15	2.01825	-0.55	0.17	1	[K] = 80-120 mM from USDA FoodData Central
Xiphias gladius_4	Stenohaline	Fulton Fish Market, NY, NY	113.21	3.7605	-0.74	0.17	1	[K] = 80-120 mM from USDA FoodData Central
Pseudopleuronectes americanus_1	Stenohaline	NOAA Cruise ID201504	139.43	2.4955	-0.39	0.05	2
Pseudopleuronectes americanus_2	Stenohaline	NOAA Cruise ID201504	121.27	1.86875	-0.68	0.01	2
Pseudopleuronectes americanus_3	Stenohaline	NOAA Cruise ID201504	136.55	2.01825	-0.37	0.17	1
Pseudopleuronectes americanus_4	Stenohaline	NOAA Cruise ID201504	134.37	3.7605	-0.47	0.17	1
Pseudopleuronectes americanus_5	Stenohaline	NOAA Cruise ID201504	124.27	2.44375	-0.36	0.17	1
Hippoglossus stenolepis_1	Stenohaline	Fulton Fish Market, NY, NY	131.69	3.7605	-0.62	0.17	1	[K] = 73-120 mM from USDA FoodData Central
Hippoglossus stenolepis_2	Stenohaline	Fulton Fish Market, NY, NY	115.53	2.44375	-0.97	0.04	2	[K] = 73-120 mM from USDA FoodData Central
Hippoglossus stenolepis_3	Stenohaline	Nassau Seafood, Princeton, NJ			-1.02	0.17	1	[K] = 73-120 mM from USDA FoodData Central
								*Error estimates are ~10% for measured [] and ratios and based on replicate measurements of an external standard

## Sheet: R. norvegicus_nobrain
Sample	d41Kdiet	d41Kplasma	2.S.E.	n	[K] (mM)		[Na] (mM)	K/Na
Urine_1	-0.08	-0.43	0.06	6	381.33		238.4	1.59954
Feces_1	0.25	-0.1	0.05	2
Diet	0	-0.35	0.04	10
Plasma_1	0.35	0	0.06	3	3.95		133.37	0.0296169
RBCs_1	0.81	0.46	0.07	2	101.83		14.08	7.23224
Heart_1	1.05	0.7	0.14	2	73.67		69.08	1.06644
Liver_1	0.69	0.34	0.03	2	95		24.92	3.8122
Soleus_1	0.49	0.14	0.01	2	103.92		33.5	3.10209
EDL_1	0.53	0.18	0.1	3
Kidney_1	0.42	0.07	0.07	2
Adipose tissue_1	0.44	0.09	0.1	2
Stomach_1	0.54	0.19	0.1	2
Gastroc_1	0.48	0.13	0.03	2	120.33		23.75	5.06653
TA_1	0.34	-0.01	0.11	2	116.42		27.83	4.18326
Urine_2	-0.06	-0.59	0.01	2	279.87		142.13	1.96911
Feces_2	0.22	-0.31	0.06	2
Plasma_2	0.53	0	0.03	4	4.13		132.93	0.031069
RBCs_2	0.93	0.4	0.03	5	92.33		15.33	6.02283
Heart_2	0.99	0.46	0.01	2	78.33		55.5	1.41135
Liver_2	0.85	0.32	0.04	2	82.33		32.08	2.5664
Soleus_2	0.71	0.18	0.04	5	93.25		28.83	3.23448
EDL_2	0.6	0.07	0.07	2	104.42		25.25	4.13545
Kidney_2	0.66	0.13	0.04	2
Adipose tissue_2	0.49	-0.04	0.07	2
Stomach_2	0.52	-0.01	0.03	2
Gastroc_2	0.56	0.03	0.05	2	116.5		31.17	3.73757
TA_2	0.64	0.11	0.02	2	120		31.42	3.81922
Urine_3	-0.12	-0.47	0.0516847	8	216.4		106.93	2.02375
Feces_3	0.11	-0.24	0.17	1
Plasma_3	0.35	0	0.04	6	6.77		140.93	0.048038
RBCs_3	0.68	0.33	0.08	3	94.83		14.67	6.46421
Heart_3	0.84	0.49	0.06	2	79		63.75	1.23922
Liver_3	0.6	0.25	0.03	4	97.83		30.92	3.16397
Soleus_3	0.54	0.19	0.03	4	101.25		31.67	3.19703
EDL_3	0.61	0.26	0.04	3	106.75		29.42	3.62848
Kidney_3	0.36	0.01	0.07	2
Adipose tissue_3	0.33	-0.02	0.17	1
Stomach_3	0.39	0.04	0.06	3
Gastroc_3	0.22	-0.13	0.07	2	118		28.08	4.20228
TA_3	0.51	0.16	0.05	3	113.42		36	3.15056
Urine_AVG	-0.0866667	-0.496667	0.096148	3	292.533		162.487	1.80035
Feces_AVG	0.193333	-0.216667	0.123468	3
Plasma_AVG	0.41	0	0.12	3	4.95	1.82296	135.743	0.0364659
RBCs_AVG	0.806667	0.396667	0.0751295	3	96.33	5.68624	14.6933	6.55603
Heart_AVG	0.96	0.55	0.150997	3	77	3.35239	62.7767	1.22657
Liver_AVG	0.713333	0.303333	0.054569	3	91.72	9.53109	29.3067	3.12966
Soleus_AVG	0.58	0.17	0.0305505	3	99.4733	6.41141	31.3333	3.17468
EDL_AVG	0.58	0.17	0.110151	3	105.585	1.90244	27.335	3.86263
Kidney_AVG	0.48	0.07	0.069282	3
Adipose tissue_AVG	0.42	0.01	0.080829	3
Stomach_AVG	0.483333	0.0733333	0.120185	3
Gastroc_AVG	0.42	0.01	0.151438	3	118.277	2.22849	27.6667	4.27506
TA_AVG	0.496667	0.0866667	0.100885	3	116.613	3.80388	31.75	3.67286

## Sheet: R. norvegicus_brain
Sample	d41Kplasma	d41KCSF	2.S.E.	n	Notes
Plasma_1	0	0.539186	0.05	4
Cerebellum_1	-0.349998	0.189187	0.09	4
Cerebrum_1	-0.147217	0.391968	0.07	6
Spinal cord_1	-0.396495	0.14269	0.07	6
Cerebrospinal fluid (CSF)_1	-0.539186	0	0.07	4
Plasma_2	0	0.564235	0.12	5
Cerebellum_2	-0.479106	0.0851289	0.15	4
Cerebrum_2	-0.29943	0.264805	0.05	6
Spinal cord_2	-0.365436	0.198799	0.06	6
Cerebrospinal fluid (CSF)_2	-0.564235	0	0.18	4
Plasma_4	0	0.768165	0.14	3
Cerebellum_4	-0.407952	0.360213	0.04	7
Cerebrum_4	-0.242167	0.525998	0.09	6
Spinal cord_4	-0.248212	0.519953	0.1	6
Cerebrospinal fluid (CSF)_4	-0.768165	0	0.09	3
Plasma_5	0	0.505602	0.1	6
Cerebellum_5	-0.292764	0.212837	0.12	5
Cerebrum_5	-0.328154	0.177448	0.09	3
Spinal cord_5	-0.179754	0.325848	0.09	7
Cerebrospinal fluid (CSF)_5	-0.505602	0	0.15	4
Plasma_AVG	0	0.594297	0.118375	4
Cerebellum_AVG	-0.382455	0.211842	0.113408	4
Cerebrum_AVG	-0.254242	0.340055	0.152068	4
Spinal cord_AVG	-0.297474	0.296822	0.167327	4
Cerebrospinal fluid (CSF)_AVG	-0.594297	0	0.123601	4
